# Supplementary material for: The Design and Immunogenicity of an HIV-1 Clade C Pediatric Envelope Glycoprotein Stabilized by Multiple Platforms
Source: Vaccines (Basel). 2025 Jan 22;13(2):110. doi: 10.3390/vaccines13020110 (PMC11860714; doi:10.3390/vaccines13020110)
Supplement: Supplementary file 1 [file vaccines-13-00110-s001.zip]

Archive with 1 entries (1 files):
- vaccines-3384305-supplementary.pdf
